# Supplementary material for: Comparative Analysis of Chromatin-Delivered Biomarkers in the Monitoring of Sepsis and Septic Shock: A Pilot Study
Source: Int J Mol Sci. 2021 Sep 14;22(18):9935. doi: 10.3390/ijms22189935 (PMC8465401; doi:10.3390/ijms22189935)
Supplement: Supplementary file 1 [file ijms-22-09935-s001.zip]

Archive with 1 entries (1 files):
- ijms-1262258-supplementary.pdf
